# Supplementary material for: Latrophilin-1-Mediated Gαq Signaling, Store-Operated Ca2+ Entry, and CaV2.1 Activation Control Spontaneous Exocytosis at the Mouse Neuromuscular Junction
Source: Cells. 2026 Apr 30;15(9):821. doi: 10.3390/cells15090821 (PMC13162755; doi:10.3390/cells15090821)
Supplement: Supplementary file 1 [file cells-15-00821-s001.zip]

Archive with 1 entries (1 files):
- cells-4198661-supplementary.pdf
